# Supplementary material for: The assessment of CD146-based cell sorting and telomere length analysis for establishing the identity of mesenchymal stem cells in human umbilical cord
Source: F1000Res. 2014 Aug 27;3:126. Originally published 2014 Jun 11. [Version 2] doi: 10.12688/f1000research.4260.2 (PMC4162508; doi:10.12688/f1000research.4260.2)
Supplement: Version 2. CD146-based cell sorting and telomere length in umbilical cord — UC MSC and fibroblast cultures were evaluated for their expression levels of selected transcripts characterizing multiple cell fates in vivo. Ct values obtained using Taqman qPCR technology are shown in dataset a (UC=Umbilical cord; FIB=fibroblast cell lines). The flow cytometry phenotype profiles of UC MSCs (cultures tested against a panel of MSC markers) and UC ECs (cultures tested against a panel of EC markers) are shown in dataset b. Telomere lengths of cultured UC MSC1 and MSC2 samples are displayed in dataset c (telomere lengths calculated as T/S ratio in different passages of UC MCS cultures). Telomere lengths as T/S ratio and calculated length of freshly sorted cells are shown in dataset d (Telomere length was calculated as T/S ratio and length in bp from the freshly sorted CD45 -CD235α -CD31 -CD146 + (candidate MSCs) and donor-matched CD45 -CD235α -CD31 -CD146 - (non-MSCs) of n=7 UCs). [file f1000research-3-5485-s0000.tgz]

Archive with 1 entries (1 files):
- 5c9fd909-b0f3-4751-8d5d-9c7ca8eae176_raw_data.zip
